# Supplementary material for: Effectiveness and Cost-Effectiveness of Case Management in Advanced Heart Failure Patients Attended in Primary Care: A Systematic Review and Meta-Analysis
Source: Int J Environ Res Public Health. 2022 Oct 24;19(21):13823. doi: 10.3390/ijerph192113823 (PMC9656967; doi:10.3390/ijerph192113823)
Supplement: Supplementary file 1 [file ijerph-19-13823-s001.zip]

Archive with 1 entries (1 files):
- ijerph-1962545-supplementary.pdf
